# Supplementary material for: PtCP1 Is an Extraplastidial Cysteine Protease Involved in Leaf Protein Degradation of Populus tomentosa Carr
Source: Plants (Basel). 2026 May 16;15(10):1530. doi: 10.3390/plants15101530 (PMC13211012; doi:10.3390/plants15101530)
Supplement: Supplementary file 1 [file plants-15-01530-s001.zip]

Archive with 2 entries (2 files):
- plants-4278549-supplementary.pdf
- Table s1.xlsx
