# Supplementary material for: PtCP1 Is an Extraplastidial Cysteine Protease Involved in Leaf Protein Degradation of Populus tomentosa Carr
Source: Plants (Basel). 2026 May 16;15(10):1530. doi: 10.3390/plants15101530 (PMC13211012; doi:10.3390/plants15101530)
Supplement: Supplementary file 1 [file plants-15-01530-s001.zip › Table s1.xlsx]

## Sheet: Sheet1
Table S1 Gene information and peimers' sequence used of qRT-PCR. Gene IDs were based on the P. trichocarpa v3.1 genome annotation, obtained from the Phytozome database (https://phytozome-next.jgi.doe.gov/info/Ptrichocarpa_v3_1).
gene id	gene name	primer-F (5'-3')	primer-R (5'-3')
Potri.010G224100	PTPAL3	ATCGAGGAGTACAGGAAGCCT	CTCCTTTTGAAGCTCTCCACCT
Potri.004G134800	PRX47	GGTTTATGCAGGGGCACATACA	GCAATGCTTGGAAGTAGAAGCTATC
Potri.005G238600	hexokinase	CTGTTGATGGTGGCAGCAATC	GTAGGCATCTCTGTTTCTGGGTATG
Potri.002G126300	sf37	AGCATGTCATCTGCCAGCT	cATGTTACCATCGATTGCTGCCA
Potri.011G015900	pfk	AGCACCTGGTGGCCATAAT	GCACTTCATGATCCCAGCC
Potri.002G093300	PGAM	CAGGATGGCCACTTCTGTGT	AGAAGCTGAGGCTTGAATAACACC
Potri.006G138800	PtoERF017	GAACCCTCCGAACATAGC	CCATCCCACATCAACTCA
Potri.002G132900	PtoGATL1	ATAGACTCCGAAGCAGAAC	AGGGAAGGAGGATGAGAT
Potri.001G068100	PtoIRX1	GGGTGTTCGTAGCAGAGG	CGTTTAGGATTTGGTGGA
Potri.006G141700	PtoCP1	CGCTGTTCTTCCTGAAACG	CAGTGGTGCTGAAAGTCCAG
